# Supplementary material for: Discovery of the 1-naphthylamine biodegradation pathway reveals a broad-substrate-spectrum enzyme catalyzing 1-naphthylamine glutamylation
Source: eLife. 2024 Aug 20;13:e95555. doi: 10.7554/eLife.95555 (PMC11335346; doi:10.7554/eLife.95555)
Supplement: Figure 5—source data 1. [file elife-95555-fig5-data1.zip]

Archive with 2 entries (1 files):
- Figure_5-source_data_1/
- Figure_5-source_data_1/Figure_5-source_data_1.xlsx
